# Supplementary material for: Metabolic-Associated Fatty Liver Disease, Hepatitis B Surface Antigen Seroclearance, and Long-Term Risk of Hepatocellular Carcinoma in Chronic Hepatitis B
Source: Cancers (Basel). 2022 Dec 6;14(23):6012. doi: 10.3390/cancers14236012 (PMC9736898; doi:10.3390/cancers14236012)
Supplement: Supplementary file 1 [file cancers-14-06012-s001.zip]

Archive with 2 entries (2 files):
- Supplementary Figure S1.pdf
- Supplementary Materials MAFLD MS 1015 2022.pdf
